# Supplementary material for: Heritability of autism spectrum disorders: a meta‐analysis of twin studies
Source: J Child Psychol Psychiatry. 2015 Dec 27;57(5):585–95. doi: 10.1111/jcpp.12499 (PMC4996332; doi:10.1111/jcpp.12499)
Supplement: Supplementary file 3 — Appendix S3. Meta‐Analysis Data. [file JCPP-57-585-s003.xlsx]

## Sheet: Sheet1
Study ID	Year of study	Reference	Zygosity	Twin 1	Twin 2	Ascertainment type	N pairs	pi (π)	Threshold	Prevalence rate mentioned		Abbreviations:
3	1989	Steffenburg	MZ	1	0	1	1	1	2.33	Structural Equation Modeling (SEM) was not performed. 1% prevalence for Autism Disorder is assumed (z-value 2.33).		MZ=monozygotic
3	1989		MZ	1	1	3	10	1	2.33			DZ=dizygotic
3	1989		DZ	1	0	1	10	1	2.33			Twin 1 and Twin 2 annotation: 1=affected, 0=unaffected
3	1989		DZ	1	1	3	0	1	2.33			Ascertainment type: 1=discordant, 2=singly ascertained concordant, 3=doubly ascertained concordant
5	1996	Le Couteur	MZ	1	0	1	2	1	1.65	No SEM, include a broader phenotype category hence 5% prevalence is assumed (z-value 1.65).
5	1996		MZ	1	1	3	26	1	1.65
5	1996		DZ	1	0	1	18	1	1.65
5	1996		DZ	1	1	3	2	1	1.65
6	2008	Taniai	MZ	1	0	1	1	1	2.06	Specified prevalence of ASD for males at 3.3% and 0.82% for females. A mean prevalence is calculated of 2% (z-value 2.06).
6	2008		MZ	1	1	3	18	1	2.06
6	2008		DZ	1	0	1	18	1	2.06
6	2008		DZ	1	1	3	8	1	2.06
8	2010	Lichtenstein	MZ	0	0	-	2213	1	2.3	Threshold value (2.3) is start value for actual threshold, which is estimated for this data.
8	2010		MZ	1	0	1	11	1	2.3
8	2010		MZ	0	1	1	11	1	2.3
8	2010		MZ	1	1	3	7	1	2.3
8	2010		DZ	0	0	-	5652	1	2.3
8	2010		DZ	1	0	1	42	1	2.3
8	2010		DZ	0	1	1	42	1	2.3
8	2010		DZ	1	1	3	4	1	2.3
9	2011	Hallmayer	MZ	1	0	1	22	0.9	2.49	Specified prevalence of 1% for males and 0.3% for females. A mean prevalence is calculated at .6% (z-value 2.49).
9	2011		MZ	1	1	2	4	0.9	2.49
9	2011		MZ	1	1	3	28	0.9	2.49
9	2011		DZ	1	0	1	120	0.9	2.49
9	2011		DZ	1	1	2	5	0.9	2.29
9	2011		DZ	1	1	3	13	0.9	2.49
11	2014	Nordenbaek	MZ	1	0	1	1	0.76	1.65	No SEM, prevalence set to 5%.
11	2014		MZ	1	1	2	4	0.76	1.65
11	2014		MZ	1	1	3	8	0.76	1.65
11	2014		DZ	1	0	1	22	0.76	1.65
11	2014		DZ	1	1	2	1	0.76	1.65
11	2014		DZ	1	1	3	0	0.76	1.65
12	2015	Colvert, Tick	MZ	0	0	-	29	1	1.65	Prevalence set at the outset at 5% for Broader Phenotype.
12	2015		MZ	1	0	1	0	1	1.65
12	2015		MZ	0	1	1	3	1	1.65
12	2015		MZ	1	1	3	24	1	1.65
12	2015		DZ	0	0	-	51	1	1.65
12	2015		DZ	1	0	1	38	1	1.65
12	2015		DZ	0	1	1	32	1	1.65
12	2015		DZ	1	1	3	30	1	1.65
